# Supplementary material for: Quantitative Assessment of Intervertebral Disc Composition by MRI: Sensitivity to Diurnal Variation
Source: Tomography. 2023 May 16;9(3):1029–40. doi: 10.3390/tomography9030084 (PMC10204382; doi:10.3390/tomography9030084)
Supplement: Supplementary file 1 [file tomography-09-00084-s001.zip]

Archive with 1 entries (1 files):
- tomography-2384149-supplementary.pdf
